# Supplementary material for: The Rhizobium tropici CIAT 899 NodD2 protein promotes symbiosis and extends rhizobial nodulation range by constitutive nodulation factor synthesis
Source: J Exp Bot. 2022 Jul 28;73(19):6931–41. doi: 10.1093/jxb/erac325 (PMC9629785; doi:10.1093/jxb/erac325)
Supplement: erac325_suppl_supplementary_Dataset_S1 [file erac325_suppl_supplementary_dataset_s1.xlsx]

## Sheet: Without inducer
7	CIAT 899 WT		8	nodD1-OE		17	nodD2-OE
Target name	Area		Target name	Area		Target name	Area
III (C18:1)	48100000		III (C18:1)	13200000		III (C16:0)	51800000
IV (C18:0)	111000000		IV (C18:1)	207000000		III (C18:0)	41300000
IV (C18:1)	41100000		V (C16:0)	10400000		III (C18:1)	32500000
IV (C18:1, NMe)	27270000		V (C18:1)	283000000		IV (C16:0)	25300000
IV-Hex (C18:0)	25700000		V (C18:1) dNAc (3)	14600000		IV (C16:0, MeFuc)	11200000
V (C18:0)	58400000		V (C18:1) dNAc (4)	14600000		IV (C18:0)	33600000
V (C18:0, NMe)	25600000		V (C18:1, NMe)	18900000		IV (C18:1)	163430000
			V (C18:1, NMe, S)	14000000		IV (C18:1, NMe)	23500000
						V (C16:0)	12800000
						V (C16:0, MeFuc)	31400000
						V (C16:0, NMe)	12600000
						V (C18:0)	20100000
						V (C18:0, MeFuc)	37500000
						V (C18:1)	162000000
						V (C18:1, NMe)	67700000
						V (C18:1, NMe, S)	91000000
						V (C18:1, S)	21500000

## Sheet: With flavonoid
101	CIAT 899 WT		105	nodD1-OE
Target name	Area		Target name	Area
I-Hex-Hex-GlcNAc-GlcNAc (C20:0, Ac)	232000000		I-Hex-Hex-GlcNAc-GlcNAc (C20:0, Ac)	276000000
I-Hex-Hex-GlcNAc-GlcNAc (C20:1, Ac)	29700000		I-Hex-Hex-GlcNAc-GlcNAc (C20:1, Ac)	33500000
III (C14:0, NMe)	108000000		III (C14:0, NMe)	32500000
III (C16:0)	549800000		III (C16:0)	211000000
III (C16:0, NMe)	260000000		III (C16:0, NMe)	107760000
III (C16:0-OH)	10700000		III (C18:0)	91100000
III (C16:1)	31000000		III (C18:0, NMe)	27000000
III (C18:0)	245000000		III (C18:1)	1181100000
III (C18:0, NMe)	43300000		III (C18:1, NMe)	305550000
III (C18:0-OH)	19300000		III (C18:1, S)	17500000
III (C18:1)	2297000000		III (C20:0-OH)	10900000
III (C18:1, NMe)	464800000		III-Hex (C18:1)	37800000
III (C18:1, S)	19100000		IV (C12:0, NMe)	22900000
III (C20:0-OH)	23400000		IV (C14:0)	94300000
III (C20:1)	49600000		IV (C14:0, NMe)	70000000
III-Hex (C18:1)	75800000		IV (C14:1)	13800000
IV (C12:0)	53300000		IV (C14:1, NMe)	11200000
IV (C12:0, NMe)	84300000		IV (C16:0)	756500000
IV (C14:0)	156000000		IV (C16:0, Ac)	33050000
IV (C14:0, NMe)	294000000		IV (C16:0, NMe)	551000000
IV (C14:0, NMe, S)	21400000		IV (C16:0, NMe, MeAcFuc)	16700000
IV (C14:1)	52500000		IV (C16:0, NMe, S)	89900000
IV (C14:1, NMe)	12100000		IV (C16:0, S)	27300000
IV (C16:0)	1212000000		IV (C16:1)	130000000
IV (C16:0, Ac)	24600000		IV (C16:1, Ac)	28100000
IV (C16:0, NMe)	1040000000		IV (C16:1, NMe)	59900000
IV (C16:0, NMe, MeAcFuc)	44400000		IV (C16:1, NMe, Ac)	13950000
IV (C16:0, NMe, S)	109000000		IV (C18:0)	570000000
IV (C16:0, S)	46800000		IV (C18:0, NMe)	227670000
IV (C16:0-OH)	46900000		IV (C18:0, NMe, S)	63400000
IV (C16:1, Ac)	22550000		IV (C18:0, S)	75800000
IV (C16:1, NMe)	75200000		IV (C18:0-OH)	31300000
IV (C18:0)	1350000000		IV (C18:1)	7136000000
IV (C18:0, NMe)	412100000		IV (C18:1, NMe)	1593400000
IV (C18:0, NMe, S)	57800000		IV (C18:1, NMe, S)	854000000
IV (C18:0, S)	100000000		IV (C18:1, S)	664000000
IV (C18:0-OH)	61100000		IV (C18:1-OH)	33050000
IV (C18:0-OH, NMe)	23000000		IV (C18:2)	36800000
IV (C18:1)	9459200000		IV (C18:2, NMe)	12600000
IV (C18:1, NMe)	1966397000		IV (C18:2-OH)	28100000
IV (C18:1, NMe, S)	615000000		IV (C18:2-OH, NMe)	13950000
IV (C18:1, S)	794400000		IV (C20:0-OH)	39400000
IV (C18:1-OH)	24600000		IV (C20:0-OH, NMe)	18700000
IV (C18:2-OH)	22550000		IV (C20:1)	89400000
IV (C20:0-OH)	57400000		IV (C20:1, NMe)	13600000
IV (C20:0-OH, NMe)	40500000		IV-Hex (C16:0)	18800000
IV (C20:1)	399000000		IV-Hex (C16:0, NMe)	17000000
IV (C20:1, NMe)	24200000		IV-Hex (C18:0)	11900000
IV (C20:1, S)	24820000		IV-Hex (C18:1)	254000000
IV-Hex (C16:0)	30800000		IV-Hex (C18:1, NMe)	121000000
IV-Hex (C16:0, NMe)	33400000		V (C14:0)	15000000
IV-Hex (C18:0)	19100000		V (C14:0, NMe)	86100000
IV-Hex (C18:0, NMe)	20300000		V (C14:0, NMe, S)	23700000
IV-Hex (C18:1)	334000000		V (C14:1, NMe)	10200000
IV-Hex (C18:1, NMe)	184000000		V (C16:0)	160600000
V (C12:0, NMe)	37720000		V (C16:0) dNAc en 3	16750000
V (C14:0)	32700000		V (C16:0) dNAc en 4	16750000
V (C14:0, NMe)	185000000		V (C16:0, Ac)	11035000
V (C14:0, NMe, S)	29900000		V (C16:0, NMe)	1160000000
V (C14:1)	13400000		V (C16:0, NMe) dNAc en 3	31800000
V (C14:1, NMe)	17500000		V (C16:0, NMe) dNAc en 4	31800000
V (C16:0)	210000000		V (C16:0, NMe, Ac)	14750000
V (C16:0) dNAc en 3	36000000		V (C16:0, NMe, S)	473000000
V (C16:0) dNAc en 4	36000000		V (C16:0, S)	42200000
V (C16:0, Ac)	1016900000		V (C16:0-OH, Ac)	15000000
V (C16:0, NMe)	106000000		V (C16:0-OH, NMe, Ac)	51200000
V (C16:0, NMe) dNAc en 3	106000000		V (C16:0-OH, NMe, Ac, S)	23600000
V (C16:0, NMe, S)	449000000		V (C16:1, Ac)	13950000
V (C16:0, S)	64500000		V (C16:1, NMe)	117000000
V (C16:0-OH, NMe)	12800000		V (C16:1, NMe, Ac)	15900000
V (C16:1, NMe)	64600000		V (C16:1, NMe, Ac, S)	14450000
V (C16:1, NMe, S)	33500000		V (C16:1, NMe, S)	39400000
V (C16:1, S)	13900000		V (C18:0)	37400000
V (C18:0)	101000000		V (C18:0) dNAc en 3	18550000
V (C18:0) dNAc en 3	36800000		V (C18:0) dNAc en 4	18550000
V (C18:0) dNAc en 4	36800000		V (C18:0, Cb) dNAc en 3	106000000
V (C18:0, NMe)	613800000		V (C18:0, NMe)	511400000
V (C18:0, NMe) dNAc en 3	10300000		V (C18:0, NMe, Cb) dNAc en 3	419000000
V (C18:0, NMe) dNAc en 4	10300000		V (C18:0, NMe, S)	756000000
V (C18:0, NMe, Cb) dNAc en 3	317000000		V (C18:0, S)	190100000
V (C18:0, NMe, S)	981000000		V (C18:0-OH)	10200000
V (C18:0, S)	221000000		V (C18:0-OH, NMe)	10300000
V (C18:0-OH)	25000000		V (C18:1)	1394700000
V (C18:0-OH, NMe)	37100000		V (C18:1) dNAc en 3	273000000
V (C18:1)	2247800000		V (C18:1) dNAc en 4	273000000
V (C18:1) dNAc en 3	510000000		V (C18:1, NMe)	7128980000
V (C18:1) dNAc en 4	510000000		V (C18:1, NMe) dNAc en 3	383500000
V (C18:1, NMe)	5137000000		V (C18:1, NMe) dNAc en 4	383500000
V (C18:1, NMe) dNAc en 3	660000000		V (C18:1, NMe, S)	4903780000
V (C18:1, NMe) dNAc en 4	660000000		V (C18:1, S)	1220000000
V (C18:1, NMe, S)	4015570000		V (C18:1-OH)	11035000
V (C18:1, S)	1310000000		V (C18:1-OH, NMe)	14750000
V (C18:3, NMe)	35800000		V (C18:2)	11700000
V (C20:0-OH, NMe)	33600000		V (C18:2, NMe)	12500000
V (C20:1)	124100000		V (C18:2, NMe, S)	32200000
V (C20:1, NMe)	64900000		V (C18:2-OH)	13950000
V (C20:1, NMe, S)	96500000		V (C18:2-OH, NMe)	15900000
V (C20:1, S)	85000000		V (C18:2-OH, NMe, S)	14450000
V (C20:3, NMe)	48900000		V (C18:3, NMe)	42000000
V (C20:3, NMe, S)	104000000		V (C20:0-OH, NMe)	28300000
V (C20:3, S)	10160000		V (C20:1)	11300000
			V (C20:1, NMe)	60600000
			V (C20:1, NMe, S)	118000000
			V (C20:1, S)	89000000
			V (C20:3, S)	17400000

## Sheet: With mannitol
31	CIAT 899 WT		109	nodD2-OE
Target name	Area		Target name	Area
III (C18:1)	111800000		V (C18:1)	773000000
IV (C16:0)	44300000		IV (C18:1)	1230200000
IV (C16:1, Ac)	10825000		I-Hex-GlcNAc-Hex-GlcNAc (C20:0, NMe, Cb)	12800000
IV (C18:0)	87600000		III (C16:0)	283000000
IV (C18:1)	653000000		III (C16:0, NMe)	175000000
IV (C18:1, NMe)	12600000		III (C18:0)	197000000
IV (C18:2-OH)	10825000		III (C18:0, NMe)	120000000
IV-Hex (C18:1)	13300000		III (C18:0-OH)	25800000
V (C14:0)	18000000		III (C18:1)	464000000
V (C16:0)	137000000		III (C18:1, NMe)	230000000
V (C16:0, Fuc)	14600000		III (C20:1)	48800000
V (C16:0, MeFuc)	83800000		III-Hex (C18:0)	31700000
V (C16:1)	26100000		III-Hex (C18:1)	56500000
V (C16:1, Ac)	10560000		III-Hex (C18:1, NMe)	146000000
V (C16:1, Fuc)	10300000		IV (C12:0)	23100000
V (C16:1, MeFuc)	17000000		IV (C12:0, NMe)	39000000
V (C18:0)	141000000		IV (C14:0)	141000000
V (C18:0, Cb) dNAc en 3	74400000		IV (C14:0, NMe)	126000000
V (C18:0, MeFuc)	65000000		IV (C14:0, NMe, S)	21100000
V (C18:1)	1050000000		IV (C14:1)	39900000
V (C18:1) dNAc en 3	33950000		IV (C14:1, NMe)	51500000
V (C18:1) dNAc en 4	33950000		IV (C16:0)	622000000
V (C18:1, Fuc)	36000000		IV (C16:0, Ac)	12100000
V (C18:1, MeFuc)	196000000		IV (C16:0, NMe)	456200000
V (C18:1, NMe)	56100000		IV (C16:0, NMe, MeAcFuc)	33400000
V (C18:1, NMe, S)	27500000		IV (C16:0, NMe, S)	153000000
V (C18:1, S)	15700000		IV (C16:0, S)	23000000
V (C18:2-OH)	10560000		IV (C16:1)	168000000
V (C20:1)	11300000		IV (C16:1, Ac)	13700000
V (C20:3)	22300000		IV (C16:1, NMe)	157000000
V (C20:3, MeFuc)	10800000		IV (C18:0)	674000000
			IV (C18:0, NMe)	869720000
			IV (C18:0, NMe, S)	93000000
			IV (C18:0, S)	32100000
			IV (C18:0-OH)	62100000
			IV (C18:0-OH, NMe)	59300000
			IV (C18:1, NMe)	1880000000
			IV (C18:1, NMe, S)	174000000
			IV (C18:1, S)	224000000
			IV (C18:1-OH)	12100000
			IV (C20:0)	10900000
			IV (C20:0-OH)	80300000
			IV (C20:0-OH, NMe)	92300000
			IV (C20:1)	126000000
			IV (C20:1, NMe)	77900000
			IV (C20:1, NMe, S)	17900000
			IV-Hex (C16:0)	168000000
			IV-Hex (C16:0, NMe)	191000000
			IV-Hex (C16:1)	29200000
			IV-Hex (C16:1, NMe)	36000000
			IV-Hex (C18:0)	182000000
			IV-Hex (C18:0, NMe)	143000000
			IV-Hex (C18:1)	668000000
			IV-Hex (C18:1, NMe)	310000000
			IV-Hex (C20:0-OH)	12800000
			IV-Hex (C20:0-OH, NMe)	27700000
			IV-Hex (C20:1)	35600000
			IV-Hex (C20:1, NMe)	23700000
			V (C12:0, NMe)	25300000
			V (C14:0)	52200000
			V (C14:0, NMe)	319000000
			V (C14:0, NMe, S)	69260000
			V (C14:1)	12700000
			V (C14:1, NMe)	82900000
			V (C16:0)	329600000
			V (C16:0) dNAc en 3	17050000
			V (C16:0) dNAc en 4	17050000
			V (C16:0, NMe)	2810000000
			V (C16:0, NMe, Ac)	21850000
			V (C16:0, NMe, Ac, S)	17300000
			V (C16:0, NMe, AcFuc)	37300000
			V (C16:0, NMe, S)	425000000
			V (C16:0, S)	56300000
			V (C16:1)	74400000
			V (C16:1, NMe)	487000000
			V (C16:1, NMe, Ac)	25250000
			V (C16:1, NMe, S)	168000000
			V (C16:1, S)	22000000
			V (C18:0)	255000000
			V (C18:0, NMe)	1800000000
			V (C18:0, NMe) dNAc en 3	32200000
			V (C18:0, NMe) dNAc en 4	32200000
			V (C18:0, NMe, Cb) dNAc en 3	259000000
			V (C18:0, NMe, S)	1500000000
			V (C18:0, S)	249000000
			V (C18:0-OH)	20200000
			V (C18:0-OH, NMe)	99500000
			V (C18:1) dNAc en 3	17400000
			V (C18:1) dNAc en 4	17400000
			V (C18:1, NMe)	3735377000
			V (C18:1, NMe) dNAc en 3	68500000
			V (C18:1, NMe) dNAc en 4	68500000
			V (C18:1, NMe, S)	3391140000
			V (C18:1, S)	318000000
			V (C18:1-OH, NMe)	21850000
			V (C18:1-OH, NMe, S)	17300000
			V (C18:2)	25250000
			V (C18:2, NMe)	55300000
			V (C18:2-OH, NMe)	25250000
			V (C18:3, NMe)	55300000
			V (C20:0)	17700000
			V (C20:0, NMe)	61200000
			V (C20:0, NMe, S)	54500000
			V (C20:0-OH)	24500000
			V (C20:0-OH, NMe)	238000000
			V (C20:0-OH, NMe, S)	102000000
			V (C20:1)	95400000
			V (C20:1, NMe)	270700000
			V (C20:1, NMe, S)	184320000
			V (C20:1, S)	22400000
